# Supplementary material for: Standardized Bacopa monnieri Extract Ameliorates Learning and Memory Impairments through Synaptic Protein, Neurogranin, Pro-and Mature BDNF Signaling, and HPA Axis in Prenatally Stressed Rat Offspring
Source: Antioxidants (Basel). 2020 Dec 4;9(12):1229. doi: 10.3390/antiox9121229 (PMC7761874; doi:10.3390/antiox9121229)
Supplement: Supplementary file 1 [file antioxidants-09-01229-s001.zip]

Archive with 4 entries (3 files):
- Supplementary files/
- Supplementary files/Supplementary data for western blot.pdf
- Supplementary files/Supplementary data-1.pdf
- Supplementary files/Supplementary Informations.pdf
